# Supplementary material for: Effect of Intensive Face Yoga on Facial Muscles Tonus, Stiffness, and Elasticity in Middle-Aged Women: A Pre-Experimental Clinical Trial
Source: Medicina (Kaunas). 2025 May 2;61(5):840. doi: 10.3390/medicina61050840 (PMC12112979; doi:10.3390/medicina61050840)
Supplement: Supplementary file 1 [file medicina-61-00840-s001.zip]

Archive with 1 entries (1 files):
- medicina-3611545-supplementary.pdf
